# Supplementary material for: Adaptation of Staphylococcus aureus to the Human Skin Environment Identified Using an ex vivo Tissue Model
Source: Front Microbiol. 2021 Sep 21;12:728989. doi: 10.3389/fmicb.2021.728989 (PMC8490888; doi:10.3389/fmicb.2021.728989)
Supplement: Supplementary file 1 [file Data_Sheet_1.zip]

Archive with 4 entries (4 files):
- Supplementary Figure 1.DOCX
- Supplementary Figure 2.DOCX
- Supplementary Table 1.DOCX
- Supplementary Table 2.DOCX
